# Supplementary material for: Can N-Doped Biochar Achieve Safe Vegetable Production in Soil Heavily Contaminated by Heavy Metals?
Source: Toxics. 2025 Jan 23;13(2):79. doi: 10.3390/toxics13020079 (PMC11860317; doi:10.3390/toxics13020079)
Supplement: Supplementary file 1 [file toxics-13-00079-s001.zip]

Archive with 1 entries (1 files):
- toxics-3347139-supplementary.pdf
